# Supplementary material for: Phage-derived depolymerase targeting the K27 capsule impairs Klebsiella pneumoniae virulence, biofilm formation, and promotes immune clearance
Source: Emerg Microbes Infect. 2026 Mar 13;15(1):2645857. doi: 10.1080/22221751.2026.2645857 (PMC13063336; doi:10.1080/22221751.2026.2645857)
Supplement: Biofilm raw data.xlsx [file TEMI_A_2645857_SM5219.xlsx]

## Sheet: Arkusz1
OD 550
				700	140	70	7	0.7	0.14	0
	1	2	3	4	5	6	7	8	9	10
	0.112	0.111	1.403	0.192	0.352	0.545	0.465	0.409	0.366	0.92
	0.106	0.107	0.467	0.236	0.466	0.421	0.389	0.503	0.396	0.751
	0.102	0.105	0.537	0.312	0.45	0.439	0.414	0.437	0.412	0.763
	0.103	0.106	0.582	0.235	0.305	0.403	0.417	0.412	0.45	0.731
	0.105	0.104	0.548	0.2	0.32	0.465	0.427	0.491	0.438	0.779
	0.1	0.1	0.475	0.236	0.422	0.443	0.413	0.488	0.425	0.834
	0.107	0.105	0.626	0.207	0.301	0.439	0.434	0.506	0.455	0.829
	0.101	0.098	0.708	0.204	0.307	0.42	0.47	0.521	0.375	1.096
srednia	0.1045	0.1045	0.66825	0.22775	0.365375	0.446875	0.428625	0.470875	0.414625	0.837875
SD	0.00389138	0.00403556	0.307105	0.0384141	0.0696192	0.0437736	0.0273336	0.0445916	0.033432	0.120421
p do 3	1	1	1	0.004713	0.027119	0.0817349	0.0633025	0.113338	0.0523926	0.179425	LB
pdo 10			0.179425	4.9586e-07	9.49533e-07	1.36846e-05	1.74005e-05	2.19987e-05	1.09891e-05	1	buf do dioalizy
OD600
				700	140	70	7	0.7	0.14	0
<>	1	2	3	4	5	6	7	8	9	10
A	0.06	0.059	0.661	1.015	1.036	1.078	1.08	1.05	1.102	1.243
B	0.061	0.056	0.502	1.011	1.027	1.037	1.035	1.049	1.031	1.222
C	0.058	0.055	0.561	1.051	1.049	1.075	1.061	1.037	1.069	1.233
D	0.057	0.051	0.706	1.062	1.041	1.075	1.074	1.045	1.076	1.24
E	0.054	0.052	0.67	0.989	1.05	1.074	1.073	1.083	1.067	1.258
F	0.057	0.058	0.509	1.041	1.073	1.059	1.065	1.076	1.073	1.249
G	0.059	0.054	0.725	0.991	1.045	1.045	1.068	1.071	1.081	1.273
H	0.057	0.053	0.821	1.046	1.068	1.112	1.108	1.114	1.134	1.324
Srednia	0.057875	0.05475	0.644375	1.02575	1.04862	1.06937	1.0705	1.06563	1.07913	1.25525
SD	0.00216712	0.00281577	0.112107	0.0279936	0.0154452	0.0230709	0.020361	0.0254779	0.0296428	0.0317839
p do 10				3.82753e-10	1.38966e-10	2.27186e-09	1.46375e-09	4.9094e-09	1.76886e-08	1
					81.7168	83.5391	85.1922	85.2818	84.8934	85.9689
					18.2832	16.4609	14.8078	14.7182	15.1066
OD550/600
A	1.86667	1.88136	2.12254	0.189163	0.339768	0.505566	0.430556	0.389524	0.332123	0.740145
B	1.7377	1.91071	0.930279	0.233432	0.453749	0.405979	0.375845	0.479504	0.384093	0.614566
C	1.75862	1.90909	0.957219	0.29686	0.42898	0.408372	0.390198	0.421408	0.385407	0.618816
D	1.80702	2.07843	0.824363	0.221281	0.292988	0.374884	0.388268	0.394258	0.418216	0.589516
E	1.94444	2	0.81791	0.202224	0.304762	0.432961	0.39795	0.45337	0.410497	0.619237
F	1.75439	1.72414	0.933202	0.226705	0.39329	0.418319	0.387793	0.453532	0.396086	0.667734
G	1.81356	1.94444	0.863448	0.20888	0.288038	0.420096	0.406367	0.472456	0.420907	0.651218
H	1.77193	1.84906	0.862363	0.195029	0.287453	0.377698	0.424188	0.467684	0.330688	0.827795
	1.80679	1.91215	1.03892	0.221697	0.348628	0.417984	0.400146	0.441467	0.384752	0.666128
	0.0693174	0.104676	0.440897	0.0340705	0.0676267	0.0407371	0.0190091	0.0352761	0.0356807	0.0800042
				8.28922e-10	6.07073e-07	1.78921e-06	2.77929e-07	3.32048e-05	4.78578e-06	1
				0.000315699	0.000315699	0.280583	0.0112656		0.00645852
				33.2814	52.3365	62.7483	60.0704	66.2736	57.7594
			% inhibition	66.7186	47.6635	37.2517	39.9296	33.7264	42.2406
